# Supplementary material for: Genome-Wide Identification of the RALF Gene Family and Expression Pattern Analysis in Zea mays (L.) under Abiotic Stresses
Source: Plants (Basel). 2024 Oct 15;13(20):2883. doi: 10.3390/plants13202883 (PMC11511124; doi:10.3390/plants13202883)
Supplement: Supplementary file 1 [file plants-13-02883-s001.zip › Supplemental Table S1.xlsx]

## Sheet: Supplemental Table 1
Supplemental Table S1. Physicochemical properties of RALF family gene in maize
Gene number	Gene name	Number of Amino Acid	Molecular Weight	Theoretical pI	Instability Index	Aliphatic Index	Grand Average of Hydropathicity
Zm00001d004231	ZmRALF1	145	15036.8	4.63	37.41	70.28	0.005
Zm00001d022472	ZmRALF2	138	15001.2	11.28	53.53	67.9	-0.418
Zm00001d049233	ZmRALF3	113	11859.9	9.1	38.73	101.06	0.237
Zm00001d039429	ZmRALF4	113	11859.9	9.1	38.73	101.06	0.237
Zm00001d003211	ZmRALF5	106	10938.5	8.34	40.87	78.4	-0.015
Zm00001d011922	ZmRALF6	145	14826.9	9.54	40.68	80.34	-0.028
Zm00001d044677	ZmRALF7	138	13967.8	8.61	41.66	78.7	-0.001
Zm00001d023856	ZmRALF8	113	11716.3	9.16	47.1	88.14	0.025
Zm00001d009247	ZmRALF9	124	13041.7	9.3	53.36	81.21	-0.198
Zm00001d011921	ZmRALF10	104	10792.3	8.82	39.32	86.63	0.164
Zm00001d029122	ZmRALF11	124	12534.3	8.3	61.97	71.05	-0.008
Zm00001d036706	ZmRALF12	109	12072	8.35	37.17	88.72	-0.143
Zm00001d037738	ZmRALF13	109	11887.2	9.85	74.13	49.27	-0.776
Zm00001d041685	ZmRALF14	129	13603.3	9.04	42.9	68.37	-0.297
Zm00001d048716	ZmRALF15	128	13163.5	6.53	29.65	78.91	-0.184
Zm00001d040297	ZmRALF16	142	14480.5	9.32	33.18	79.3	-0.092
Zm00001d004242	ZmRALF17	108	11302.9	9.01	45.71	87.69	0.022
Zm00001d008881	ZmRALF18	124	12584.3	9.49	33.99	73.47	0.088
Zm00001d040803	ZmRALF19	124	13123.6	8.57	45.1	58.47	-0.353
Zm00001d004232	ZmRALF20	118	12608.2	8.86	58.44	79.58	-0.325

## Sheet: Sheet1
29.1
30.2
31.06
33.1
33.19
33.39
33.76
34.86
34.97
35.24
35.29
36.06
36.35
37.24
38.54
39.34
39.36
40.07
40.14
41
41.59
44.06
46.51
50.1
