# Supplementary material for: Genome-Wide Identification of the RALF Gene Family and Expression Pattern Analysis in Zea mays (L.) under Abiotic Stresses
Source: Plants (Basel). 2024 Oct 15;13(20):2883. doi: 10.3390/plants13202883 (PMC11511124; doi:10.3390/plants13202883)
Supplement: Supplementary file 1 [file plants-13-02883-s001.zip › Supplemental Table S2.xlsx]

## Sheet: Supplemental Table 2
Supplemental Table S2 Ka/Ks values of duplicate gene pairs in maize
Z .mays	Name 1	Name 2	Ka	Ks	Ka_Ks	Duplication Type	Purifying Selection
	Zm00001d004231	Zm00001d004232	0.512356	0.829321	0.617801	Tandem duplication	YES
	Zm00001d011921	Zm00001d011922	0.406246	0.629326	0.645526	Tandem duplication	YES
	Zm00001d029122	Zm00001d022472	0.601151	0.573662	1.04792	whole genome duplication	NO
	Zm00001d023856	Zm00001d041685	0.0460396	0.19576	0.235183	whole genome duplication	YES
	Zm00001d023856	Zm00001d040803	0.310431	0.643608	0.482329	whole genome duplication	YES
	Zm00001d040803	Zm00001d009247	0.03143	0.180325	0.174296	whole genome duplication	YES
	Zm00001d039429	Zm00001d008881	0.105152	0.0973516	1.08012	whole genome duplication	NO
	Zm00001d037738	Zm00001d008881	0.279258	0.41788	0.668273	whole genome duplication	YES
