# Supplementary material for: Genome-Wide Identification of the RALF Gene Family and Expression Pattern Analysis in Zea mays (L.) under Abiotic Stresses
Source: Plants (Basel). 2024 Oct 15;13(20):2883. doi: 10.3390/plants13202883 (PMC11511124; doi:10.3390/plants13202883)
Supplement: Supplementary file 1 [file plants-13-02883-s001.zip › Supplemental Table S3.xlsx]

## Sheet: Supplemental Table 3
Supplemental Table S3 The Cis-elements was analyzed of ZmRALF genes by plantcare
Zm00001d003211	1682	1722	GARE-motif
Zm00001d003211	5	35	GC-motif
Zm00001d003211	898	938	GCN4_motif
Zm00001d003211	1854	1894	GT1-motif
Zm00001d003211	1158	1198	MRE
Zm00001d003211	466	506	MYB
Zm00001d003211	1683	1723	MYB
Zm00001d003211	210	250	MYC
Zm00001d003211	861	901	MYC
Zm00001d003211	894	934	MYC
Zm00001d003211	912	952	MYC
Zm00001d003211	1907	1947	MYC
Zm00001d003211	1143	1183	P-box
Zm00001d003211	421	461	TC-rich repeats
Zm00001d003211	1666	1706	TC-rich repeats
Zm00001d003211	1886	1926	W box
Zm00001d029122	431	471	ABRE
Zm00001d029122	1751	1791	ABRE
Zm00001d029122	1773	1813	ABRE
Zm00001d029122	1911	1951	ARE
Zm00001d029122	209	249	CGTCA-motif
Zm00001d029122	484	524	CGTCA-motif
Zm00001d029122	1479	1519	CGTCA-motif
Zm00001d029122	1749	1789	CGTCA-motif
Zm00001d029122	1257	1297	GARE-motif
Zm00001d029122	430	470	G-box
Zm00001d029122	1750	1790	G-box
Zm00001d029122	115	155	GT1-motif
Zm00001d029122	260	300	MBS
Zm00001d029122	1346	1386	MBS
Zm00001d029122	114	154	MYB
Zm00001d029122	1258	1298	MYB
Zm00001d029122	1605	1645	MYB
Zm00001d029122	260	300	Myb
Zm00001d029122	542	582	Myb
Zm00001d029122	1346	1386	Myb
Zm00001d029122	499	539	Myc
Zm00001d029122	-9	31	MYC
Zm00001d029122	88	128	MYC
Zm00001d029122	97	137	MYC
Zm00001d029122	867	907	MYC
Zm00001d029122	1306	1346	MYC
Zm00001d029122	1399	1439	MYC
Zm00001d029122	209	249	TGACG-motif
Zm00001d029122	484	524	TGACG-motif
Zm00001d029122	1479	1519	TGACG-motif
Zm00001d029122	1749	1789	TGACG-motif
Zm00001d029122	282	322	TGA-element
Zm00001d029122	1629	1669	W box
Zm00001d029122	609	649	WUN-motif
Zm00001d004232	938	978	ABRE
Zm00001d004232	940	980	ABRE
Zm00001d004232	941	981	ABRE
Zm00001d004232	1701	1741	ABRE
Zm00001d004232	1002	1042	ARE
Zm00001d004232	1017	1057	ARE
Zm00001d004232	1546	1586	ARE
Zm00001d004232	1649	1689	ARE
Zm00001d004232	855	895	AuxRR-core
Zm00001d004232	881	921	CGTCA-motif
Zm00001d004232	133	173	G-box
Zm00001d004232	453	493	G-box
Zm00001d004232	940	980	G-box
Zm00001d004232	1043	1083	G-box
Zm00001d004232	1173	1213	G-box
Zm00001d004232	1364	1404	G-box
Zm00001d004232	940	980	G-Box
Zm00001d004232	1867	1907	GC-motif
Zm00001d004232	328	368	MBS
Zm00001d004232	1009	1049	MBS
Zm00001d004232	60	100	MRE
Zm00001d004232	328	368	Myb
Zm00001d004232	1009	1049	Myb
Zm00001d004232	-10	30	MYB
Zm00001d004232	57	97	MYB
Zm00001d004232	137	177	MYB
Zm00001d004232	1029	1069	MYB
Zm00001d004232	1713	1753	MYB
Zm00001d004232	888	928	MYC
Zm00001d004232	1065	1105	MYC
Zm00001d004232	1085	1125	MYC
Zm00001d004232	1290	1330	MYC
Zm00001d004232	186	226	P-box
Zm00001d004232	747	787	TCA-element
Zm00001d004232	775	815	TCA-element
Zm00001d004232	881	921	TGACG-motif
Zm00001d004232	313	353	W box
Zm00001d004232	325	365	W box
Zm00001d004231	938	978	ABRE
Zm00001d004231	1701	1741	ABRE
Zm00001d004231	1002	1042	ARE
Zm00001d004231	1649	1689	ARE
Zm00001d004231	855	895	AuxRR-core
Zm00001d004231	881	921	CGTCA-motif
Zm00001d004231	133	173	G-box
Zm00001d004231	453	493	G-box
Zm00001d004231	940	980	G-box
Zm00001d004231	1043	1083	G-box
Zm00001d004231	1173	1213	G-box
Zm00001d004231	1364	1404	G-box
Zm00001d004231	940	980	G-Box
Zm00001d004231	1867	1907	GC-motif
Zm00001d004231	328	368	MBS
Zm00001d004231	1009	1049	MBS
Zm00001d004231	60	100	MRE
Zm00001d004231	328	368	Myb
Zm00001d004231	57	97	MYB
Zm00001d004231	137	177	MYB
Zm00001d004231	1029	1069	MYB
Zm00001d004231	1713	1753	MYB
Zm00001d004231	888	928	MYC
Zm00001d004231	1065	1105	MYC
Zm00001d004231	1290	1330	MYC
Zm00001d004231	186	226	P-box
Zm00001d004231	775	815	TCA-element
Zm00001d004231	881	921	TGACG-motif
Zm00001d004231	313	353	W box
Zm00001d004231	325	365	W box
Zm00001d004242	1445	1485	ABRE
Zm00001d004242	184	224	AuxRR-core
Zm00001d004242	1456	1496	CAT-box
Zm00001d004242	1794	1834	CGTCA-motif
Zm00001d004242	368	408	GCN4_motif
Zm00001d004242	109	149	GT1-motif
Zm00001d004242	1408	1448	GT1-motif
Zm00001d004242	1409	1449	GT1-motif
Zm00001d004242	64	104	LTR
Zm00001d004242	87	127	LTR
Zm00001d004242	105	145	LTR
Zm00001d004242	119	159	LTR
Zm00001d004242	138	178	LTR
Zm00001d004242	1279	1319	MBS
Zm00001d004242	762	802	MRE
Zm00001d004242	28	68	MYB
Zm00001d004242	1000	1040	MYB
Zm00001d004242	1720	1760	MYB
Zm00001d004242	1762	1802	MYB
Zm00001d004242	1279	1319	Myb
Zm00001d004242	266	306	MYC
Zm00001d004242	334	374	MYC
Zm00001d004242	1740	1780	MYC
Zm00001d004242	1811	1851	P-box
Zm00001d004242	1822	1862	RY-element
Zm00001d004242	1794	1834	TGACG-motif
Zm00001d004242	565	605	W box
Zm00001d039429	316	356	ABRE
Zm00001d039429	636	676	ABRE
Zm00001d039429	1676	1716	ABRE
Zm00001d039429	1677	1717	ABRE
Zm00001d039429	1101	1141	ARE
Zm00001d039429	1511	1551	ARE
Zm00001d039429	1086	1126	CGTCA-motif
Zm00001d039429	1697	1737	CGTCA-motif
Zm00001d039429	10	50	ERE
Zm00001d039429	12	52	ERE
Zm00001d039429	1221	1261	ERE
Zm00001d039429	154	194	G-box
Zm00001d039429	315	355	G-box
Zm00001d039429	1676	1716	G-box
Zm00001d039429	635	675	G-Box
Zm00001d039429	1676	1716	G-Box
Zm00001d039429	1332	1372	GCN4_motif
Zm00001d039429	1414	1454	Myb
Zm00001d039429	239	279	MYB
Zm00001d039429	1411	1451	MYB
Zm00001d039429	1812	1852	MYC
Zm00001d039429	537	577	Myc
Zm00001d039429	1086	1126	TGACG-motif
Zm00001d039429	1697	1737	TGACG-motif
Zm00001d040297	316	356	ABRE
Zm00001d040297	636	676	ABRE
Zm00001d040297	1676	1716	ABRE
Zm00001d040297	1677	1717	ABRE
Zm00001d040297	1101	1141	ARE
Zm00001d040297	1511	1551	ARE
Zm00001d040297	1086	1126	CGTCA-motif
Zm00001d040297	1697	1737	CGTCA-motif
Zm00001d040297	10	50	ERE
Zm00001d040297	12	52	ERE
Zm00001d040297	1221	1261	ERE
Zm00001d040297	635	675	G-Box
Zm00001d040297	1676	1716	G-Box
Zm00001d040297	154	194	G-box
Zm00001d040297	315	355	G-box
Zm00001d040297	1676	1716	G-box
Zm00001d040297	1332	1372	GCN4_motif
Zm00001d040297	239	279	MYB
Zm00001d040297	1411	1451	MYB
Zm00001d040297	1414	1454	Myb
Zm00001d040297	1812	1852	MYC
Zm00001d040297	537	577	Myc
Zm00001d040297	1086	1126	TGACG-motif
Zm00001d040297	1697	1737	TGACG-motif
Zm00001d040803	240	280	ARE
Zm00001d040803	1215	1255	AuxRR-core
Zm00001d040803	112	152	CAT-box
Zm00001d040803	783	823	CGTCA-motif
Zm00001d040803	1456	1496	CGTCA-motif
Zm00001d040803	81	121	G-box
Zm00001d040803	1175	1215	G-box
Zm00001d040803	744	784	GC-motif
Zm00001d040803	1041	1081	GC-motif
Zm00001d040803	1257	1297	GC-motif
Zm00001d040803	1445	1485	MBS
Zm00001d040803	1472	1512	MBS
Zm00001d040803	1803	1843	MYB
Zm00001d040803	1445	1485	Myb
Zm00001d040803	1472	1512	Myb
Zm00001d040803	921	961	MYC
Zm00001d040803	1228	1268	MYC
Zm00001d040803	1703	1743	MYC
Zm00001d040803	783	823	TGACG-motif
Zm00001d040803	1456	1496	TGACG-motif
Zm00001d041685	1585	1625	ABRE
Zm00001d041685	1749	1789	ABRE
Zm00001d041685	628	668	ARE
Zm00001d041685	673	713	ARE
Zm00001d041685	972	1012	ARE
Zm00001d041685	1527	1567	ARE
Zm00001d041685	1751	1791	CGTCA-motif
Zm00001d041685	1872	1912	CGTCA-motif
Zm00001d041685	593	633	ERE
Zm00001d041685	1677	1717	G-box
Zm00001d041685	1749	1789	G-box
Zm00001d041685	1779	1819	G-box
Zm00001d041685	559	599	GT1-motif
Zm00001d041685	772	812	GT1-motif
Zm00001d041685	816	856	LTR
Zm00001d041685	1450	1490	MRE
Zm00001d041685	766	806	MSA-like
Zm00001d041685	558	598	MYB
Zm00001d041685	1542	1582	MYB
Zm00001d041685	1648	1688	MYB
Zm00001d041685	1717	1757	MYB
Zm00001d041685	1110	1150	Myc
Zm00001d041685	324	364	MYC
Zm00001d041685	574	614	MYC
Zm00001d041685	1045	1085	MYC
Zm00001d041685	1609	1649	MYC
Zm00001d041685	1751	1791	TGACG-motif
Zm00001d041685	1872	1912	TGACG-motif
Zm00001d041685	525	565	TGA-element
Zm00001d041685	1186	1226	W box
Zm00001d044677	1196	1236	ABRE
Zm00001d044677	1386	1426	ABRE
Zm00001d044677	1389	1429	ABRE
Zm00001d044677	1841	1881	ABRE
Zm00001d044677	1842	1882	ABRE
Zm00001d044677	839	879	GARE-motif
Zm00001d044677	1195	1235	G-Box
Zm00001d044677	1841	1881	G-Box
Zm00001d044677	1078	1118	G-box
Zm00001d044677	1388	1428	G-box
Zm00001d044677	1841	1881	G-box
Zm00001d044677	1285	1325	GC-motif
Zm00001d044677	1333	1373	GC-motif
Zm00001d044677	447	487	LTR
Zm00001d044677	324	364	MBS
Zm00001d044677	70	110	MYB
Zm00001d044677	166	206	MYB
Zm00001d044677	840	880	MYB
Zm00001d044677	1887	1927	MYB
Zm00001d044677	324	364	Myb
Zm00001d044677	113	153	MYC
Zm00001d044677	576	616	MYC
Zm00001d044677	723	763	MYC
Zm00001d044677	449	489	TCA-element
Zm00001d048716	270	310	ABRE
Zm00001d048716	704	744	ABRE
Zm00001d048716	1052	1092	ABRE
Zm00001d048716	1600	1640	ABRE
Zm00001d048716	1881	1921	ABRE
Zm00001d048716	1957	1997	ABRE
Zm00001d048716	1224	1264	ARE
Zm00001d048716	296	336	CGTCA-motif
Zm00001d048716	898	938	CGTCA-motif
Zm00001d048716	1050	1090	CGTCA-motif
Zm00001d048716	1190	1230	CGTCA-motif
Zm00001d048716	1434	1474	CGTCA-motif
Zm00001d048716	1872	1912	ERE
Zm00001d048716	155	195	G-Box
Zm00001d048716	1599	1639	G-Box
Zm00001d048716	1881	1921	G-Box
Zm00001d048716	270	310	G-box
Zm00001d048716	704	744	G-box
Zm00001d048716	1051	1091	G-box
Zm00001d048716	1957	1997	G-box
Zm00001d048716	1922	1962	GC-motif
Zm00001d048716	481	521	MBS
Zm00001d048716	1246	1286	MBS
Zm00001d048716	34	74	MYB
Zm00001d048716	745	785	MYB
Zm00001d048716	952	992	MYB
Zm00001d048716	1371	1411	MYB
Zm00001d048716	1835	1875	MYB
Zm00001d048716	481	521	Myb
Zm00001d048716	1246	1286	Myb
Zm00001d048716	157	197	MYC
Zm00001d048716	901	941	MYC
Zm00001d048716	916	956	MYC
Zm00001d048716	1354	1394	MYC
Zm00001d048716	1683	1723	MYC
Zm00001d048716	1710	1750	MYC
Zm00001d048716	1739	1779	MYC
Zm00001d048716	1750	1790	MYC
Zm00001d048716	1783	1823	MYC
Zm00001d048716	1716	1756	TCA-element
Zm00001d048716	296	336	TGACG-motif
Zm00001d048716	898	938	TGACG-motif
Zm00001d048716	1050	1090	TGACG-motif
Zm00001d048716	1190	1230	TGACG-motif
Zm00001d048716	1434	1474	TGACG-motif
Zm00001d048716	444	484	TGA-element
Zm00001d049233	666	706	ABRE
Zm00001d049233	745	785	ABRE
Zm00001d049233	1661	1701	ARE
Zm00001d049233	1003	1043	ERE
Zm00001d049233	1053	1093	ERE
Zm00001d049233	1387	1427	ERE
Zm00001d049233	1408	1448	ERE
Zm00001d049233	231	271	G-box
Zm00001d049233	665	705	G-box
Zm00001d049233	744	784	G-box
Zm00001d049233	1671	1711	G-box
Zm00001d049233	1771	1811	MBS
Zm00001d049233	774	814	Myb
Zm00001d049233	914	954	Myb
Zm00001d049233	1651	1691	Myb
Zm00001d049233	1771	1811	Myb
Zm00001d049233	534	574	MYB
Zm00001d049233	1080	1120	MYB
Zm00001d049233	834	874	MYC
Zm00001d049233	1559	1599	MYC
Zm00001d049233	1687	1727	MYC
Zm00001d049233	1714	1754	MYC
Zm00001d049233	1625	1665	TC-rich repeats
Zm00001d049233	798	838	TGA-element
Zm00001d049233	221	261	W box
Zm00001d036706	948	988	ABRE
Zm00001d036706	692	732	ARE
Zm00001d036706	1557	1597	ARE
Zm00001d036706	187	227	CAT-box
Zm00001d036706	382	422	CAT-box
Zm00001d036706	1926	1966	CAT-box
Zm00001d036706	1089	1129	ERE
Zm00001d036706	1276	1316	ERE
Zm00001d036706	1297	1337	ERE
Zm00001d036706	947	987	G-box
Zm00001d036706	678	718	GC-motif
Zm00001d036706	695	735	LTR
Zm00001d036706	1661	1701	MBS
Zm00001d036706	-5	35	MYB
Zm00001d036706	95	135	MYB
Zm00001d036706	373	413	MYB
Zm00001d036706	503	543	MYB
Zm00001d036706	735	775	MYB
Zm00001d036706	989	1029	MYB
Zm00001d036706	1035	1075	MYB
Zm00001d036706	1883	1923	MYB
Zm00001d036706	1547	1587	Myb
Zm00001d036706	1661	1701	Myb
Zm00001d036706	706	746	MYC
Zm00001d036706	1031	1071	MYC
Zm00001d036706	1455	1495	MYC
Zm00001d036706	1583	1623	MYC
Zm00001d036706	1610	1650	MYC
Zm00001d036706	252	292	TCA-element
Zm00001d036706	1521	1561	TC-rich repeats
Zm00001d036706	531	571	TGA-element
Zm00001d036706	814	854	TGA-element
Zm00001d036706	822	862	TGA-element
Zm00001d036706	242	282	WUN-motif
Zm00001d037738	1400	1440	ABRE
Zm00001d037738	1465	1505	ABRE
Zm00001d037738	1466	1506	ABRE
Zm00001d037738	556	596	ARE
Zm00001d037738	899	939	ARE
Zm00001d037738	1225	1265	ARE
Zm00001d037738	1859	1899	ARE
Zm00001d037738	229	269	CAT-box
Zm00001d037738	602	642	CAT-box
Zm00001d037738	1785	1825	CGTCA-motif
Zm00001d037738	1584	1624	GARE-motif
Zm00001d037738	1400	1440	G-Box
Zm00001d037738	1465	1505	G-Box
Zm00001d037738	1465	1505	G-box
Zm00001d037738	987	1027	MRE
Zm00001d037738	137	177	MYB
Zm00001d037738	1585	1625	MYB
Zm00001d037738	1936	1976	MYB
Zm00001d037738	1951	1991	MYB
Zm00001d037738	818	858	Myb
Zm00001d037738	1550	1590	Myb
Zm00001d037738	1669	1709	Myc
Zm00001d037738	-1	39	MYC
Zm00001d037738	146	186	MYC
Zm00001d037738	252	292	MYC
Zm00001d037738	336	376	MYC
Zm00001d037738	1235	1275	MYC
Zm00001d037738	1310	1350	MYC
Zm00001d037738	1765	1805	MYC
Zm00001d037738	1689	1729	TC-rich repeats
Zm00001d037738	1785	1825	TGACG-motif
Zm00001d037738	1050	1090	WUN-motif
Zm00001d037738	1051	1091	WUN-motif
Zm00001d022472	52	92	ABRE
Zm00001d022472	104	144	ABRE
Zm00001d022472	975	1015	ABRE
Zm00001d022472	1958	1998	ABRE
Zm00001d022472	1968	2008	ABRE
Zm00001d022472	240	280	ARE
Zm00001d022472	158	198	CAT-box
Zm00001d022472	794	834	CGTCA-motif
Zm00001d022472	977	1017	CGTCA-motif
Zm00001d022472	1617	1657	CGTCA-motif
Zm00001d022472	50	90	G-box
Zm00001d022472	52	92	G-box
Zm00001d022472	103	143	G-box
Zm00001d022472	975	1015	G-box
Zm00001d022472	1405	1445	G-box
Zm00001d022472	1958	1998	G-box
Zm00001d022472	1967	2007	G-Box
Zm00001d022472	79	119	GC-motif
Zm00001d022472	1183	1223	GCN4_motif
Zm00001d022472	269	309	MRE
Zm00001d022472	186	226	MYB
Zm00001d022472	343	383	MYB
Zm00001d022472	450	490	MYB
Zm00001d022472	596	636	MYB
Zm00001d022472	649	689	MYB
Zm00001d022472	690	730	MYB
Zm00001d022472	818	858	MYB
Zm00001d022472	903	943	MYB
Zm00001d022472	1399	1439	MYB
Zm00001d022472	1569	1609	MYB
Zm00001d022472	1613	1653	MYB
Zm00001d022472	1692	1732	MYB
Zm00001d022472	1748	1788	MYB
Zm00001d022472	1081	1121	MYC
Zm00001d022472	1488	1528	MYC
Zm00001d022472	1856	1896	MYC
Zm00001d022472	979	1019	TCA-element
Zm00001d022472	794	834	TGACG-motif
Zm00001d022472	977	1017	TGACG-motif
Zm00001d022472	1617	1657	TGACG-motif
Zm00001d022472	205	245	W box
Zm00001d022472	1028	1068	W box
Zm00001d022472	1709	1749	W box
Zm00001d022472	1514	1554	WUN-motif
Zm00001d022472	1544	1584	WUN-motif
Zm00001d008881	208	248	ABRE
Zm00001d008881	1063	1103	ABRE
Zm00001d008881	1138	1178	ABRE
Zm00001d008881	1648	1688	ARE
Zm00001d008881	1671	1711	ARE
Zm00001d008881	480	520	CGTCA-motif
Zm00001d008881	998	1038	CGTCA-motif
Zm00001d008881	1061	1101	CGTCA-motif
Zm00001d008881	1570	1610	ERE
Zm00001d008881	1690	1730	ERE
Zm00001d008881	955	995	GARE-motif
Zm00001d008881	207	247	G-box
Zm00001d008881	893	933	G-box
Zm00001d008881	1062	1102	G-box
Zm00001d008881	1137	1177	G-Box
Zm00001d008881	483	523	GC-motif
Zm00001d008881	934	974	GC-motif
Zm00001d008881	1045	1085	GC-motif
Zm00001d008881	956	996	MYB
Zm00001d008881	1948	1988	MYB
Zm00001d008881	1171	1211	MYC
Zm00001d008881	1282	1322	MYC
Zm00001d008881	1711	1751	MYC
Zm00001d008881	1821	1861	MYC
Zm00001d008881	480	520	TGACG-motif
Zm00001d008881	998	1038	TGACG-motif
Zm00001d008881	1061	1101	TGACG-motif
Zm00001d008881	1586	1626	TGA-element
Zm00001d008881	131	171	W box
Zm00001d008881	686	726	W box
Zm00001d008881	898	938	W box
Zm00001d008881	1627	1667	W box
Zm00001d008881	1540	1580	WUN-motif
Zm00001d008881	1639	1679	WUN-motif
Zm00001d009247	208	248	ABRE
Zm00001d009247	1063	1103	ABRE
Zm00001d009247	1648	1688	ARE
Zm00001d009247	1671	1711	ARE
Zm00001d009247	480	520	CGTCA-motif
Zm00001d009247	998	1038	CGTCA-motif
Zm00001d009247	1570	1610	ERE
Zm00001d009247	1690	1730	ERE
Zm00001d009247	955	995	GARE-motif
Zm00001d009247	207	247	G-box
Zm00001d009247	893	933	G-box
Zm00001d009247	1137	1177	G-Box
Zm00001d009247	483	523	GC-motif
Zm00001d009247	934	974	GC-motif
Zm00001d009247	1045	1085	GC-motif
Zm00001d009247	956	996	MYB
Zm00001d009247	1948	1988	MYB
Zm00001d009247	1282	1322	MYC
Zm00001d009247	1711	1751	MYC
Zm00001d009247	1821	1861	MYC
Zm00001d009247	480	520	TGACG-motif
Zm00001d009247	998	1038	TGACG-motif
Zm00001d009247	1586	1626	TGA-element
Zm00001d009247	131	171	W box
Zm00001d009247	1627	1667	W box
Zm00001d009247	1540	1580	WUN-motif
Zm00001d011921	514	554	ABRE
Zm00001d011921	1116	1156	ABRE
Zm00001d011921	1246	1286	ABRE
Zm00001d011921	1730	1770	ABRE
Zm00001d011921	1731	1771	ABRE
Zm00001d011921	1749	1789	ABRE
Zm00001d011921	711	751	ARE
Zm00001d011921	516	556	CGTCA-motif
Zm00001d011921	691	731	CGTCA-motif
Zm00001d011921	804	844	CGTCA-motif
Zm00001d011921	1159	1199	CGTCA-motif
Zm00001d011921	1867	1907	CGTCA-motif
Zm00001d011921	1730	1770	G-Box
Zm00001d011921	514	554	G-box
Zm00001d011921	1116	1156	G-box
Zm00001d011921	1245	1285	G-box
Zm00001d011921	1730	1770	G-box
Zm00001d011921	1748	1788	G-box
Zm00001d011921	1743	1783	GC-motif
Zm00001d011921	82	122	GT1-motif
Zm00001d011921	270	310	MBS
Zm00001d011921	800	840	MBS
Zm00001d011921	81	121	MYB
Zm00001d011921	725	765	MYB
Zm00001d011921	1471	1511	MYB
Zm00001d011921	270	310	Myb
Zm00001d011921	800	840	Myb
Zm00001d011921	1926	1966	Myb
Zm00001d011921	320	360	MYC
Zm00001d011921	373	413	MYC
Zm00001d011921	1360	1400	MYC
Zm00001d011921	1784	1824	MYC
Zm00001d011921	516	556	TGACG-motif
Zm00001d011921	691	731	TGACG-motif
Zm00001d011921	804	844	TGACG-motif
Zm00001d011921	1159	1199	TGACG-motif
Zm00001d011921	1867	1907	TGACG-motif
Zm00001d011921	1512	1552	W box
Zm00001d011922	344	384	ABRE
Zm00001d011922	655	695	ABRE
Zm00001d011922	1390	1430	ABRE
Zm00001d011922	1884	1924	ABRE
Zm00001d011922	865	905	ARE
Zm00001d011922	1269	1309	CAT-box
Zm00001d011922	90	130	CGTCA-motif
Zm00001d011922	346	386	CGTCA-motif
Zm00001d011922	464	504	CGTCA-motif
Zm00001d011922	504	544	CGTCA-motif
Zm00001d011922	1544	1584	CGTCA-motif
Zm00001d011922	344	384	G-box
Zm00001d011922	570	610	G-box
Zm00001d011922	1390	1430	G-box
Zm00001d011922	655	695	G-Box
Zm00001d011922	1883	1923	G-Box
Zm00001d011922	962	1002	GC-motif
Zm00001d011922	1823	1863	GCN4_motif
Zm00001d011922	1747	1787	GT1-motif
Zm00001d011922	1819	1859	Myb
Zm00001d011922	541	581	MYB
Zm00001d011922	1593	1633	MYB
Zm00001d011922	578	618	MYC
Zm00001d011922	1314	1354	MYC
Zm00001d011922	1316	1356	MYC
Zm00001d011922	1700	1740	MYC
Zm00001d011922	713	753	TCA-element
Zm00001d011922	1013	1053	TCA-element
Zm00001d011922	90	130	TGACG-motif
Zm00001d011922	346	386	TGACG-motif
Zm00001d011922	464	504	TGACG-motif
Zm00001d011922	504	544	TGACG-motif
Zm00001d011922	1544	1584	TGACG-motif
Zm00001d023856	78	118	ABRE
Zm00001d023856	451	491	ABRE
Zm00001d023856	452	492	ABRE
Zm00001d023856	646	686	ABRE
Zm00001d023856	1011	1051	ABRE
Zm00001d023856	1665	1705	ABRE
Zm00001d023856	346	386	CGTCA-motif
Zm00001d023856	875	915	CGTCA-motif
Zm00001d023856	469	509	ERE
Zm00001d023856	451	491	G-box
Zm00001d023856	1010	1050	G-box
Zm00001d023856	78	118	G-Box
Zm00001d023856	451	491	G-Box
Zm00001d023856	645	685	G-Box
Zm00001d023856	1727	1767	GC-motif
Zm00001d023856	1934	1974	GC-motif
Zm00001d023856	432	472	MBS
Zm00001d023856	1712	1752	MBS
Zm00001d023856	571	611	MSA-like
Zm00001d023856	573	613	MSA-like
Zm00001d023856	432	472	Myb
Zm00001d023856	1712	1752	Myb
Zm00001d023856	268	308	MYB
Zm00001d023856	445	485	MYB
Zm00001d023856	792	832	MYB
Zm00001d023856	885	925	MYB
Zm00001d023856	893	933	MYB
Zm00001d023856	915	955	MYB
Zm00001d023856	1849	1889	MYB
Zm00001d023856	120	160	MYC
Zm00001d023856	129	169	MYC
Zm00001d023856	156	196	MYC
Zm00001d023856	158	198	MYC
Zm00001d023856	301	341	MYC
Zm00001d023856	527	567	MYC
Zm00001d023856	740	780	MYC
Zm00001d023856	1189	1229	MYC
Zm00001d023856	1339	1379	MYC
Zm00001d023856	1667	1707	MYC
Zm00001d023856	929	969	TCA-element
Zm00001d023856	967	1007	TC-rich repeats
Zm00001d023856	346	386	TGACG-motif
Zm00001d023856	875	915	TGACG-motif
Zm00001d023856	34	74	TGA-element
Zm00001d023856	-19	21	W box
