# Supplementary material for: Genome-Wide Identification of the RALF Gene Family and Expression Pattern Analysis in Zea mays (L.) under Abiotic Stresses
Source: Plants (Basel). 2024 Oct 15;13(20):2883. doi: 10.3390/plants13202883 (PMC11511124; doi:10.3390/plants13202883)
Supplement: Supplementary file 1 [file plants-13-02883-s001.zip › Supplemental Table S4.xlsx]

## Sheet: Supplemental Table4
Supplemental Table S4. The expression patterns of RALF genes in maize
Gene name	root	shoot	leaf base	leaf	leaf tip	ear	anther	endosperm	embryo
ZmRALF1	4.1	0.6	0.4	0.0666667	0	1.45	0	1.2	1.1
ZmRALF2	0	0	0	0	0	0	0	0	0
ZmRALF3	41.85	35.55	43.7	28.3	7.25	1.95	12.85	0	0
ZmRALF4	9.75	9.75	10.5	15.6	1.8	0.3	3.4	0	0
ZmRALF5	0	10.6	39.85	0.1	0	0	0	0	0
ZmRALF6	0	0.05	0	0	0	0.15	129.25	0	0.3
ZmRALF7	48.6	36.95	60.65	75.4	4.1	4.6	84.75	0.3	0.25
ZmRALF8	70.65	40.55	59.7	34.3667	15.15	48.2	34.15	9.05	8
ZmRALF9	37.6	32.3	42.9	17.0333	10.85	39.15	13.5	106.25	39.15
ZmRALF10	47.3	40.45	55.9	74.8667	1.25	27.45	3.45	0.55	42.65
ZmRALF11	0	0	0	0	0.15	0	34.5	0.15	0
ZmRALF12	19.4	48.9	67.95	40.8	22.75	33.9	6.65	2.65	3.1
ZmRALF13	9.4	17.2	19.7	19.4333	21.5	5.55	5	5.4	1.35
ZmRALF14	0.15	1.25	4.95	5.1	2.8	0.1	120.9	11.3	0.1
ZmRALF15	3.55	0	0	0	0	0	0.65	0	0
ZmRALF16	0	0	0	0	0	0	134.45	0	0
ZmRALF17	11.8	14.95	11.6	14.4	16.6	8.6	6.65	3.55	3.7
ZmRALF18	17.5	5	5.6	0.8	0.5	1.8	2.7	10.15	9.1
ZmRALF19	5.8	1.25	0.25	0	0	2.8	0	0.2	2.75
ZmRALF20	79.3	64.9	87.4	48.8667	64.55	62.95	80	83.25	75.1
