# Supplementary material for: Genome-Wide Identification of the RALF Gene Family and Expression Pattern Analysis in Zea mays (L.) under Abiotic Stresses
Source: Plants (Basel). 2024 Oct 15;13(20):2883. doi: 10.3390/plants13202883 (PMC11511124; doi:10.3390/plants13202883)
Supplement: Supplementary file 1 [file plants-13-02883-s001.zip › Supplemental Table S5.xlsx]

## Sheet: Supplemental Table5
Supplemental Table S5. The expression patterns of ZmRALF genes of abiotic stresses in maize
Gene name	heat	cold	salt	UV	drought
ZmRALF3	0.164259	0.785551	0.161977	0.453992	0.202128
ZmRALF4	0.21988	0.828313	0.108434	0.641566	0.145833
ZmRALF5	0.0612903	0.448387	0.0774194	0.803226	0
ZmRALF7	1.28827	1.03352	0.455866	1.3743	28.3333
ZmRALF8	0.572662	0.78801	0.234532	1.31079	0.433121
ZmRALF9	0.330861	0.389466	0.587537	0.758902	1.4375
ZmRALF10	0.630558	0.486661	0.601455	0.664511	0.858333
ZmRALF11	4	44	0	0	0
ZmRALF12	0.132874	1.42323	0.280512	0.525591	0.770335
ZmRALF13	0.294239	1.01235	0.611111	0.549383	8.33333
ZmRALF14	45.0189	1.03774	11.8302	0.849057	0
ZmRALF17	0.49729	0.733062	0.544715	0.227642	0.257426
ZmRALF18	0.0782609	0.486957	0.286957	0.234783	0
ZmRALF20	0.726893	1.00743	0.858337	1.02276	0.94586
