# Supplementary material for: Genome-Wide Identification of the RALF Gene Family and Expression Pattern Analysis in Zea mays (L.) under Abiotic Stresses
Source: Plants (Basel). 2024 Oct 15;13(20):2883. doi: 10.3390/plants13202883 (PMC11511124; doi:10.3390/plants13202883)
Supplement: Supplementary file 1 [file plants-13-02883-s001.zip › Supplemental Table S6.xlsx]

## Sheet: Supplemental Table6
Supplemental Table S6. The Primer sequences of ZmRALFgenes used for RT-qPCR
Gene	Primer sequence
ZmRALF7	GATTCGTCCTGCTCGTCTTC	CGTAGCTGATGGACCCGC
ZmRALF9	CTCCTCCTGCTCCTGGTG	GGCAGTTGTAGTAGGAGGCT
ZmRALF13	TCCTCTACTGCTCTGCTTCG	CGTAGCTGATGTACCGGTTG
